# Supplementary material for: Ambulatory monitoring unmasks hypertension among kidney transplant patients: single center experience and review of the literature
Source: BMC Nephrol. 2019 Jul 27;20:284. doi: 10.1186/s12882-019-1442-7 (PMC6661097; doi:10.1186/s12882-019-1442-7)
Supplement: Supplementary file 3 — Table S1. Benjamini-Hochberg adjusted p-values corresponding to the association matrix presented in Table 4 (values < 0.05 are highlighted). A Microsoft Excel file containing supplementary results. (XLSX 12 kb) [file 12882_2019_1442_MOESM3_ESM.xlsx]

## Sheet: S1 Table
Supplementary Table 1: Benjamini-Hochberg adjusted p-values corresponding to the association matrix presented in Table 4 (values <0.05 are highlighted)
		clinic SBP	clinic DBP	clinic HTN	awake SBP	awake DBP	sleep SBP	sleep DBP	SBP dip	DBP dip	sleep HTN	SBP non-dipping	DBP non-dipping	SD(awake SBP)	SD(awake DBP)
	Age>60 y	0.95	0.22	0.69	0.13	0.53	0.3	0.83	0.96	0.77	0.63	0.93	0.95	0.06	0.69
	Sex, male	0.4	0.4	0.77	0.35	0.93	0.79	0.95	0.53	0.95	0.94	0.81	0.96	0.93	0.63
	BMI, kg/m2	0.06	0.93	0.4	0.54	0.82	0.73	0.98	0.98	0.8	0.87	0.77	0.64	0.92	0.63
	Diabetes	0.13	0.51	0.5	0.4	0.13	0.23	0.95	0.51	0.06	0.81	0.95	0.61	0.21	0.5
	Cadaveric allograft	0.82	0.4	0.94	0.82	0.13	0.95	0.5	0.81	0.78	0.47	0.92	0.92	0.95	0.82
	Time since Tx, y	0.92	0.93	0.89	0.78	0.98	0.75	0.74	0.85	0.54	0.13	0.83	0.53	0.68	0.77
	Proteinuria, log10(mg/d)	0.06	0.4	0.04	0.21	0.85	0.4	0.95	0.96	0.94	0.95	0.82	0.84	0.86	0.29
	HTN medications, #	0.04	0.84	0.54	0.13	0.95	0.13	0.69	0.77	0.33	0.44	0.95	0.23	0.69	0.54
	HTN medications, cumulative dose	0.04	0.95	0.4	0.04	0.96	0.07	0.58	0.81	0.4	0.26	0.85	0.26	0.5	0.62
	HTN medications, evening dosing	0.09	0.84	0.93	0.77	0.96	0.95	0.94	0.79	0.95	0.81	0.77	0.95	0.93	0.24
	eGFR, ml/min/1.73m2	0.04	0.81	0.13	0.68	0.79	0.77	0.64	0.95	0.77	0.96	0.84	0.31	0.94	0.73
	CrCl, ml/min	0.13	0.94	0.13	0.81	0.77	0.69	0.47	0.69	0.6	0.86	0.93	0.3	0.84	0.81
	P. creatinine, µmol/l	0.06	0.51	0.08	0.53	0.5	0.69	0.64	0.96	0.95	0.77	0.84	0.69	0.98	0.84
	Tacrolimus vs CsA	0.85	0.95	0.57	0.81	0.97	0.44	0.21	0.23	0.04	0.06	0.12	0.04	0.81	0.99
	Hemoglobin, g/dl	0.54	0.53	0.84	0.95	0.78	0.68	0.84	0.13	0.23	0.98	0.77	0.17	0.95	0.96
